# Supplementary material for: Non-Invasive Targeted Peripheral Nerve Ablation Using 3D MR Neurography and MRI-Guided High-Intensity Focused Ultrasound (MR-HIFU): Pilot Study in a Swine Model
Source: PLoS One. 2015 Dec 14;10(12):e0144742. doi: 10.1371/journal.pone.0144742 (PMC4682836; doi:10.1371/journal.pone.0144742)
Supplement: S1 Data — The dimensions for contrast-enhanced T1-weighted imaging and SHINKEI imaging are provided. The dimensions of lesion measured on gross dissection as well as the dimensions of the 240 and 30 CEM43 thermal dose contours are also given. (XLSX) [file pone.0144742.s001.xlsx]

## Sheet: Sheet1
		Pig	cell size	power	Tmax	duration	energy	Ce_T1_diam		CE_T1_lenght		SHINKEI		dose diameter		dose length		dissection
								npv	rim	npv	rim	diam	length	240EM	30EM	240EM	30EM	diameter_blanced	diam_rim	length_blanched	length_rim	picture
	2	right,distal	8	160	60.3	20	3200	7	11.2	19.5		10.7	20.3	6.9	9.6	13.8	18.9	na	4.1	na	3.4
	2	right,prox	8	200	64.7	20	4000	10.2	13.9	23.6	27.6	12.4	25	8.3	10.5	17.1	23.2	5.5	6.5	3.5	5	dsc0047
	3	left	12	240	71.3	36	8640	16.1	22.3	40		21.8	39	15.4	17.3	32	40.5	10.3	16	3.6	5.3	pig_3_left_sciatic_sample			deos not fully cover nerve
	3	left musc branch	12	300	63.3	36	10800	22.9	43.1	34.1	43.6	22.7	48.8	11.2	14	36.8	43.2	6.9	13.2	3	na	pig3_left sample_musc_bra
	3	right	12	280	85.7	36	10080	18.7	23.8	46.7	53.6	19.4	40.8	16.4	19	37.9	45.4	13.8	19.2	11.9	na	pig_3_right_sample
	4	left	12	280	70.4	36	10080	14.8	21.4	35.5	41.9	19.2	27.4	13.4	14.9	22	27		12.5			dsc0178
	4	right	12	280	82.5	36	10080	10.8	17.8	29	35.2	15.3	32	15	16.9	29.1	36	7.7	13	4.8	na	dsc0165
median				280	70.4		10080	14.8	22.3	35.5				13.4					13
sd					9.67862		3166.44	5.46408	9.98534	9.39676				2.03273					2.82347
mean				248.571	71.1714		8125.71	16.66	25.68	32.6286				14.28					14.78
median 12														15
					12 mm diam	CE-T1 npv	CE-T1 rim	SHINKEI	240EM	Macroscopy
					min	10.8	13.9	15.3	11.2	12.5
					Q1	14.8	21.4	19.2	13.4	13
					median	16.1	22.3	19.4	15	13.2
					Q3	18.7	23.8	21.8	15.4	16
					Max	22.9	43.1	22.7	16.4	19.2
					box 1-hidden	14.8	21.4	19.2	13.4	13	Q1
					box 2-lower	1.3	0.9	0.2	1.6	0.2	median-Q1
					box 3-upper	2.6	1.5	2.4	0.4	2.8	Q3-Median
					whisker-top	4.2	19.3	0.9	1	3.2	max-Q3
					whisker-bottom	4	7.5	3.9	2.2	5.4	Q1-min
					all diam	CE-T1 npv	CE-T1 rim	SHINKEI	240EM	Macroscopy
					min	7	11.2	10.7	6.9	4.1
					Q1	10.5	15.85	13.85	9.75	9.5
					median	14.8	21.4	19.2	13.4	13
					Q3	17.4	23.05	20.6	15.2	14.6
					Max	22.9	43.1	22.7	16.4	19.2
					box 1-hidden	10.5	15.85	13.85	9.75	12.5	Q1
					box 2-lower	4.3	5.55	5.35	3.65	3.5	median-Q1
					box 3-upper	2.6	1.65	1.4	1.8	1.6	Q3-Median
					whisker-top	5.5	20.05	2.1	1.2	4.6	max-Q3
					whisker-bottom	3.5	4.65	3.15	2.85	5.4	Q1-min
					all length	CE-T1 npv	CE-T1 rim	SHINKEI	240EM
					min	19.5	27.6	20.3	13.8
					Q1	26.3	35.2	26.2	19.55
					median	34.1	41.9	32	29.1
					Q3	37.75	43.6	39.9	34.4
					Max	46.7	53.6	48.8	37.9
					box 1-hidden	26.3	35.2	26.2	19.55	Q1
					box 2-lower	7.8	6.7	5.8	9.55	median-Q1
					box 3-upper	3.65	1.7	7.9	5.3	Q3-Median
					whisker-top	8.95	10	8.9	3.5	max-Q3
					whisker-bottom	6.8	7.6	5.9	5.75	Q1-min
					12 mm length	CE-T1 npv	CE-T1 rim	SHINKEI	240EM
					min	29	35.2	27.4	22
					Q1	34.1	40.225	32	29.1
					median	35.5	42.75	39	32
					Q3	40	46.1	40.8	37.075
					Max	46.7	53.6	48.8	37.9
					box 1-hidden	34.1	40.225	32	29.1	Q1
					box 2-lower	1.4	2.525	7	2.9	median-Q1
					box 3-upper	4.5	3.35	1.8	5.075	Q3-Median
					whisker-top	6.7	7.5	8	0.825	max-Q3
					whisker-bottom	5.1	5.025	4.6	7.1	Q1-min

## Sheet: Sheet2
	Animal #	location	cell size (mm)	power (W)	Tmax ©	duration (s)	energy (J)	CE_T1_diam (mm)		CE_T1_lenght (mm)		SHINKEI (mm)		dose diameter (mm)		dose length (mm)		dissection
								npv	rim	npv	rim	diam	length	240EM	30EM	240EM	30EM	diameter (mm)
	2	right, distal	8	160	60.3	20	3200	7	11.2	19.5		10.7	20.3	6.9	9.6	13.8	18.9	4.1
	2	right, proximal	8	200	64.7	20	4000	10.2	13.9	23.6	27.6	12.4	25	8.3	10.5	17.1	23.2	6.5
	3	left	12	240	71.3	36	8640	16.1	22.3	40		21.8	39	15.4	17.3	32	40.5	16
	3	left musc branch	12	300	63.3	36	10800	22.9	43.1	34.1	43.6	22.7	48.8	11.2	14	36.8	43.2	13.2
	3	right	12	280	85.7	36	10080	18.7	23.8	46.7	53.6	19.4	40.8	16.4	19	37.9	45.4	19.2
	4	left	12	280	70.4	36	10080	14.8	21.4	35.5	41.9	19.2	27.4	13.4	14.9	22	27	12.5
	4	right	12	280	82.5	36	10080	10.8	17.8	29	35.2	15.3	32	15	16.9	29.1	36	13
														15
					12 mm diam+length	CE-T1 (non-enhancing)		CE-T1 (enhancing rim)		SHINKEI		240 EM		Macroscopy
					min		29	13.9	35.2	15.3	27.4	11.2	22	12.5
					Q1	14.8	34.1	21.4	40.225	19.2	32	13.4	29.1	13
					median	16.1	35.5	22.3	42.75	19.4	39	15	32	13.2
					Q3	18.7	40	23.8	46.1	21.8	40.8	15.4	37.075	16
					Max	22.9	46.7	43.1	53.6	22.7	48.8	16.4	37.9	19.2
					box 1-hidden	14.8	34.1	21.4	40.225	19.2	32	13.4	29.1	13
					Lesion length	1.3	1.4	0.9	2.525	0.2	7	1.6	2.9	0.2
					Lesion diameter	2.6	4.5	1.5	3.35	2.4	1.8	0.4	5.075	2.8
					whisker-top	4.2	6.7	19.3	7.5	0.9	8	1	0.825	3.2
					whisker-bottom	4	5.1	7.5	5.025	3.9	4.6	2.2	7.1	5.4
